# Supplementary material for: Insights into the origin, hybridisation and adaptation of Candida metapsilosis hybrid pathogens
Source: PLoS Pathog. 2025 Jan 17;21(1):e1012864. doi: 10.1371/journal.ppat.1012864 (PMC11781744; doi:10.1371/journal.ppat.1012864)
Supplement: S1 Table — (XLSX) [file ppat.1012864.s001.xlsx]

## Sheet: Sheet1
Strain	Other name	Country of isolation	Source	Coordinates	Location	Environment	Depth (m)	Salinity (PSU)	Temperature (ºC)	pH	Date	Reference
DMKU_319-2	319-2	Thailand	Marine	N 12.379; E 100.5425	The sampling site located 622 m oﬀ Mu Island, in the western part of the South China Sea in the Gulf of Thailand, Chonburi province	Isolated from unknown zoanthid	15 - 20	33.2	29.4	8.17	2016-03-06	Kaewkrajay, C., T. Chanmethakul and S. Limtong*. (2020). Assessment of diversity of culturable marine yeasts associated with corals and zoanthids in the Gulf of Thailand, South China Sea. Microorganisms. 8(4), 474; https://doi.org/10.3390/ microorganisms 8040474
DMKU_S022-1	S022-1	Thailand	Marine	N 12.379; E 100.5425	The sampling site located 622 m oﬀ Mu Island, in the western part of the South China Sea in the Gulf of Thailand, Chonburi province	Isolated from coral (Echinopora sp.)	15 - 20	32.4	30	8.27	2014-03-23	Chutima Kaekrajay. 2020 Diversity of Yeasts Associated with Marine Invertebrates and Screening for High Carotenoids Producing Red Yeast. pH.D. Thesis, Kasetsart University, Bangkok, Thailand, 239 pages.
DMKU_13A-1	13A-1	Thailand	Marine	N 12.379; E 100.5425	The sampling site located 622 m oﬀ Mu Island, in the western part of the South China Sea in the Gulf of Thailand, Chonburi province	Isolated from sponge (Haliclona sp. “grey”)	15 - 20	32.5	32.5	8.34	2014-09-06	Chutima Kaekrajay. 2020 Diversity of Yeasts Associated with Marine Invertebrates and Screening for High Carotenoids Producing Red Yeast. pH.D. Thesis, Kasetsart University, Bangkok, Thailand, 239 pages.
INY121		Qatar	Marine	N 24.62436; E51.34179	Inland Sea	Water	-	72	32	-	2014-09-01
TetN25		Morocco	Clinical	-	Tetouan	Stool from a 3 year old male	-	-	-	-	2021-10-21
