# Supplementary material for: Insights into the origin, hybridisation and adaptation of Candida metapsilosis hybrid pathogens
Source: PLoS Pathog. 2025 Jan 17;21(1):e1012864. doi: 10.1371/journal.ppat.1012864 (PMC11781744; doi:10.1371/journal.ppat.1012864)
Supplement: S2 Table — (XLSX) [file ppat.1012864.s002.xlsx]

## Sheet: Sheet1
Strain	Other known IDs	Country of origin	Site	Reference
CBS10746		Unknown	Clinical (n.a.)	[1]
CBS10747		Belgium	Human nail	[1]
CBS11127		Bahamas	Environmental	[1]
DMKU_13A-1	13A-1	Thailand	Marine	This study
CBS2916		Norway	Clinical (n.a.)	[1]
DMKU_319-2	319-2	Thailand	Marine	This study
BP57	SZMC8022	Hungary	Throat	[2]
CP367	SZMC8098	Italy	Faeces	[2]
CP61	SZMC8093	Italy	Nail	[2]
INY121		Qatar	Marine	This study
MCO448		USA	Hand	[2]
MSK404		USA	Blood	[3]
MSK413		USA	Faeces	[3]
MSK414		USA	Faeces	[4]
MSK606		USA	Blood	[4]
MSK607		USA	Colon	[4]
MSK798		USA	Blood	[4]
MSK801		USA	Blood	[4]
PL429	SZMC1548	USA	Clinical (n.a.)	[2]
PL448		USA	Hand	[2]
DMKU_S022-1	S022-1	Thailand	Marine	This study
SZMC21154		Spain	Blood	[2]
SZMC21155		Spain	Clinical (n.a.)	[1]
SZMC8029		Hungary	Blood	[2]
SZMC8092		Italy	Lung	[2]
SZMC8094		Italy	Faeces	[2]
SZMC8095		Italy	Nail	[2]
SZMC8099		New Zealand	Clinical (n.a.)	[1]
TetN25		Morocco	Clinical (n.a.)	This study
(Zhai et al. 2020). MSK404, 413 and 414 were isolated from a single patient.
(O'Brien et al 2021). MSK606, 607, 798 and 801 were isolated from two patients.
(Mixão et al 2021). BP57 was used as reference.
References
1. Mixão V, Nunez-Rodriguez JC, Del Olmo V, Ksiezopolska E, Saus E, Boekhout T, et al. Evolution of loss of heterozygosity patterns in hybrid genomes of Candida yeast pathogens. BMC Biol. 2023;21: 105.
2. Pryszcz LP, Németh T, Saus E, Ksiezopolska E, Hegedűsová E, Nosek J, et al. The Genomic Aftermath of Hybridization in the Opportunistic Pathogen Candida metapsilosis. PLoS Genet. 2015;11: e1005626.
3. Zhai B, Ola M, Rolling T, Tosini NL, Joshowitz S, Littmann ER, et al. High-resolution mycobiota analysis reveals dynamic intestinal translocation preceding invasive candidiasis. Nat Med. 2020/1;26: 59–64.
4. O’Brien CE, Zhai B, Ola M, Bergin SA, Ó Cinnéide E, O’Connor Í, et al. Identification of a novel Candida metapsilosis isolate reveals multiple hybridization events. G3 Genes|Genomes|Genetics. 2021;12. doi:10.1093/g3journal/jkab367
