# Supplementary material for: Insights into the origin, hybridisation and adaptation of Candida metapsilosis hybrid pathogens
Source: PLoS Pathog. 2025 Jan 17;21(1):e1012864. doi: 10.1371/journal.ppat.1012864 (PMC11781744; doi:10.1371/journal.ppat.1012864)
Supplement: S3 Table — (XLSX) [file ppat.1012864.s003.xlsx]

## Sheet: Sheet1
Sample name	Site	Source	Reference	Mapped reads	Coverage	Het SNPs	Het SNPs/Kbp	Hom SNPs	JLOH stats Q50	# LOH blocks	bp of LOH
DMKU_319-2	Thailand	Marine	This study	11563277	109.717	356378	27.2184	48659	37,8	14596	6364117
DMKU_13A-1	Thailand	Marine	This study	10717586	102.681	347483	26.539	49380	36,8	14591	6467264
DMKU_S022-1	Thailand	Marine	This study	28939239	292.646	338975	25.8892	68822	36,9	15660	6696084
INY121	Qatar	Marine	This study	15643425	148.747	334459	25.5443	72297	36,10	16276	6732887
TetN25	Morocco	Faeces	This study	22366873	181.426	271597	20.7432	33988	30,6	15545	7386121
CBS10746	Unknown	clinical	[1]	28185669	250.727	355787	27.1733	37274	37,6	14213	6310914
CBS10747	Belgium	Human nail	[1]	49331184	429.983	354053	27.0408	38553	37,6	14359	6323821
CBS11127	Bahamas	Environmental	[1]	54108913	482.129	340308	25.9911	49257	36,7	14675	6586394
CBS2916	Norway	n.a.	[1]	73650477	628.034	351228	26.8251	57576	35,9	17592	6309968
SZMC21155	Spain	n.a.	[1]	48951646	437.852	320766	24.4985	53556	36,9	14755	6887284
SZMC8099	New Zealand	n.a.	[1]	51682948	458.167	360679	27.5469	152	37,2	13308	6413843
BP57 *	Hungary	Throat	[2]	30960222	148.822	355251	27.1323	30	36,1	14000	6330070
CP367	Italy	Faeces	[2]	30615437	160.838	351426	26.8402	42166	36,7	15219	6198713
CP61	Italy	Nail	[2]	30196932	148.348	379876	29.0131	17833	36,5	15542	5867418
MCO448	USA	Hand	[2]	52634258	172.35	268717	20.5233	28356	29,4	16439	7089208
PL429	USA	n.a.	[2]	73275705	196.837	277517	21.1954	35923	30,6	16986	6929750
PL448	USA	Hand	[2]	55316783	182.211	264027	20.1651	41043	29,7	16647	7134217
SZMC21154	Spain	Blood	[2]	72358326	489.099	332523	25.3965	36709	35,6	14452	6631012
SZMC8029	Hungary	Blood	[2]	63462894	420.492	348896	26.647	39148	36,6	14584	6351089
SZMC8092	Italy	Lung	[2]	72147406	465.71	349992	26.7307	35981	36,5	14656	6319599
SZMC8094	Italy	Faeces	[2]	59693185	397.32	360126	27.5047	38405	36,6	14906	6144266
SZMC8095	Italy	Nail	[2]	72262769	476.18	350437	26.7647	34809	36,5	14807	6308353
MSK606	USA	Blood	[3]	42294975	298.317	326419	24.9303	63412	34,9	16251	6743477
MSK607	USA	Colon	[3]	43826496	308.695	326851	24.9633	63428	35,9	16210	6732505
MSK798	USA	Blood	[3]	46959968	328.851	335874	25.6524	58917	35,8	15731	6593310
MSK801	USA	Blood	[3]	51243180	357.171	326216	24.9148	63675	34,9	16194	6740910
MSK414	USA	Feces	[3]	30284315	207.753	534424	40.8167	199303	43,13	12270	2210621
MSK404	USA	Blood	[4]	35378411	233.338	348170	26.5915	88561	38,15	17820	5941075
MSK413	USA	Feces	[4]	35895842	245.551	377760	28.8515	70408	38,11	16842	5708983
	Average					342973	26.1946	50607.6		15349.2	6.36046e+06
References
1. Mixão V, Nunez-Rodriguez JC, Del Olmo V, Ksiezopolska E, Saus E, Boekhout T, et al. Evolution of loss of heterozygosity patterns in hybrid genomes of Candida yeast pathogens. BMC Biol. 2023;21: 105.
2. Pryszcz LP, Németh T, Saus E, Ksiezopolska E, Hegedűsová E, Nosek J, et al. The Genomic Aftermath of Hybridization in the Opportunistic Pathogen Candida metapsilosis. PLoS Genet. 2015;11: e1005626.
3. O’Brien CE, Zhai B, Ola M, Bergin SA, Ó Cinnéide E, O’Connor Í, et al. Identification of a novel Candida metapsilosis isolate reveals multiple hybridization events. G3 Genes|Genomes|Genetics. 2021;12. doi:10.1093/g3journal/jkab367
4. Zhai B, Ola M, Rolling T, Tosini NL, Joshowitz S, Littmann ER, et al. High-resolution mycobiota analysis reveals dynamic intestinal translocation preceding invasive candidiasis. Nat Med. 2020/1;26: 59–64.
